# Supplementary material for: Genomic Analysis of Pasteurella atlantica Provides Insight on Its Virulence Factors and Phylogeny and Highlights the Potential of Reverse Vaccinology in Aquaculture
Source: Microorganisms. 2021 Jun 4;9(6):1215. doi: 10.3390/microorganisms9061215 (PMC8226905; doi:10.3390/microorganisms9061215)
Supplement: Supplementary file 1 [file microorganisms-09-01215-s001.zip]

Archive with 1 entries (1 files):
- microorganisms-1232538-supplementary.xlsx
